# Supplementary material for: eIF2α Phosphorylation by GCN2 Is Induced in the Presence of Chitin and Plays an Important Role in Plant Defense against B. cinerea Infection
Source: Int J Mol Sci. 2020 Oct 4;21(19):7335. doi: 10.3390/ijms21197335 (PMC7582497; doi:10.3390/ijms21197335)
Supplement: Supplementary file 1 [file ijms-21-07335-s001.zip]

Archive with 3 entries (3 files):
- sup table1.pdf
- Supp_Figure1_ijms.pdf
- Sup_Figure 2_ijms.pdf
